# Supplementary material for: Using a Respectful Approach to Child-centred Healthcare (ReACH) in a paediatric clinical trial: A feasibility study
Source: PLoS One. 2020 Nov 9;15(11):e0241764. doi: 10.1371/journal.pone.0241764 (PMC7652280; doi:10.1371/journal.pone.0241764)
Supplement: S1 File — (XLSX) [file pone.0241764.s001.xlsx]

## Sheet: Index
				ReACH: a Respectful Approach to Child-centred Healthcare
		Milky Way Study
		Index of Spreadsheets:			Milky Way Study Dairy Intervention De-identified Participant Data
					Data collection: Jan -Dec 2017
		Subject details			Location: Edith Cowan University (ECU), Joondalup Campus, Perth, Western Australia
		Clinic Assessment Success, Compliance and Evaluations			Participants: 49 healthy children aged 4-6 years at baseline
		ReACH Adherence Scores			Intervention Assessment Clinics and Data Collection Points: Baseline (BL) and End-of-Intervention (EOI)
					- BL Clinic Visit 1 or CV1: Anthropometry (BodPod) and Blood Pressure
					- BL Clinic Visit 2 or CV2: Phlebotomy [most commonly +2 weeks]
					- EOI Clinic Visit 3 or CV3: Combined tests
					Intervention Timeframe: ~3 months from dairy provision at CV2: calculated as (date CV3)-(date CV2)
					Data Provision:
					- As stipulated for Open Access Publication
					- Through Application to ECU Human Ethics Research Committee
					- Through Application to Study Lead Investigator or Clinical Trial Coordinators
					All Data collected in the Milky Way Study (2020) as per ECU Ethics Proposal Project no. 14990
					MWS Chief Investigator: Therese O'SULLIVAN t.osullivan@ecu.edu.au
					MWS Trial Coordinator: Analise NICHOLL a.nicholl@ecu.edu.au; nicholl@bigpond.net.au
					MWS Trial Coordinator: Kane DEERING k.deering@ecu.edu.au
					ECU Human Research Ethics Committee: Research ETHICS research.ethics@ecu.edu.au

## Sheet: Subject details
Subject Details
MWSID	Gender	DairyGroup	AgeCV1	AgeCV2	WeeksIntervention	DaysIntervention	AgeCV3
1	2	2	5.73151	5.76712	12	84	5.99726
2	2	2	4.17534	4.19452	12	84	4.42466
3	2	1	4.75616	4.79452	13	92	5.04658
4	2	2	6.52603	6.57534	12	87	6.8137
5	1	1	4.20274	4.2411	13	91	4.49041
6	2	1	5.4	5.43836	12	84	5.66849
7	2	2	4.75068	4.78356	13	95	5.04384
8	2	1	4.51781	9999	9999	9999	9999
9	1	1	5.06849	5.08767	12	84	5.31781
10	2	2	5.36712	5.40548	12	84	5.63562
11	1	1	6.96986	7.02466	12	88	7.26575
12	1	2	4.31233	4.31233	15	109	4.61096
13	2	1	4.25753	4.29589	12	84	4.52603
14	2	2	4.10411	4.12329	12	84	4.35342
15	1	2	4.4137	4.45205	11	83	4.67945
16	1	2	4.70137	4.73973	13	91	4.98904
17	1	2	5.87945	5.90137	12	84	6.13151
18	2	1	5.07397	5.11233	12	84	5.34247
19	2	1	4.1726	4.21096	12	87	4.44932
20	2	1	5.35616	9999	9999	9999	9999
21	1	1	6.30411	6.34247	12	87	6.58082
22	2	2	5.36986	5.40822	12	84	5.63836
23	2	2	4.90137	4.95616	12	88	5.19726
24	1	2	4.98356	5.01918	13	91	5.26849
25	2	1	6.1863	6.24384	15	108	6.53973
26	1	1	6.09863	6.17534	13	91	6.42466
27	1	2	5.17808	5.2137	13	92	5.46575
28	2	1	6.31781	6.3589	11	83	6.5863
29	1	1	4.35068	4.39178	11	83	4.61918
30	1	2	4.25205	4.25205	12	84	4.48219
31	1	1	4.46027	4.46027	9999	9999	9999
32	1	2	4.24658	4.26575	12	84	4.49589
33	1	2	6.95068	6.95068	13	91	7.2
34	1	1	4.28767	4.32603	13	91	4.57534
35	1	2	4.28767	4.32603	13	91	4.57534
36	2	2	4.89315	4.91233	13	91	5.16164
37	1	2	6.90137	6.92055	13	91	7.16986
38	1	1	6.20822	6.2274	12	85	6.46027
39	1	1	4.67397	4.69315	12	84	4.92329
40	2	1	4.06301	4.08219	12	84	4.31233
41	2	1	4.84932	4.87123	12	90	5.11781
42	2	1	6.23562	6.23562	11	78	6.44932
43	1	2	5.63836	5.63836	11	81	5.86027
44	1	1	5.99178	6.03014	13	92	6.28219
45	1	2	5.76438	5.76438	13	92	6.01644
46	1	2	6.72603	6.74521	12	84	6.97534
47	2	2	5.52877	5.52877	11	82	5.75342
48	1	1	5.15068	5.15068	12	88	5.39178
49	2	1	6.09315	6.09315	12	84	6.32329
MWS ID number assigned to each child at recruitment	1=Male; 2=Female	1=WF Dairy; 2=RF Dairy	WF = whole fat/ full fat/ regular fat dairy; RF = reduced fat or lower fat dairy

## Sheet: Clinic Evaluations
Clinic Visit Success, Compliance and Evaluations: Parent (p), Child (c) and ReACH Researcher
							Parent (p) Evaluation
MWSID	BLReACHResearcher	BLBPodDistract	BLBPodAx	BLBPodCompliance	BLBPressAx+Compliance	BLBPressReadings	pBLBPodQ1_ParentComfort	pBLBPodQ2_ChildComfort	pBLBPodQ3_Communication	pBLBPodQ4_KnewExpected	pBLBPodQ5_OppParticipate	pBLBPodQ6_ChildFeelings	pBLBPodQ7_ConsiderRepeat	pBLBPod_TScore	pBLBPod_AvgScore	pBLBPod_p80Satisfaction	pBLBPod_p90Satisfaction	BLBloodDistract	BLBloodAx	BLBloodCompliance	pBLBloodQ1_ParentComfort	pBLBloodQ2_ConsiderAx	pBLBloodQ3_Commmunication	pBLBloodQ4_KnewExpected	pBLBloodQ5_AdequatePrep	pBLBloodQ6_HelpSetup	pBLBloodQ7_ChildFeelings	pBLBloodQ8_ConsiderRepeat	pBLBlood_TScore	pBLBlood_AvgScore	pBLBlood_p80Satisfaction	pBLBlood_p90Satisfaction	pBLClinic_AcceptableParent	pBLClinic_AcceptableChild	pBLClinic_ConsiderRepeat	pBLClinic_Recommend	pBLClinic_TScore	pBLClinic_AvgScore	pBLClinic_p80Satisfaction	pBLClinic_p90Satisfaction	EOIReACHResearcher	EOIBPodDistract	EOIBPodAx	EOIBPodCompliance	EOIBPressAx+Compliance	EOIBPressReadings	pEOIBPodQ1_ParentComfort	pEOIBPodQ2_ChildComfort	pEOIBPodQ3_Communication
	1=primary ReACH researcher; 2= backup ReACH researcher; 3=any combination of 1 & 2 as primary ReACH researcher over two baseline clinics	1=No offer or non-disruptive offer via ReACH researcher; 2=Positive reinforcement (a treat later); 3= bribe AND distraction (contains negative AND positive); 4=Negative reinforcement (distraction away from ReACH researcher, e.g. phone video)	0=No; 1=Yes	0=No; 1=Yes	0=No; 1=Yes	0-3 readings achieved	1=Strongly disagree; 5=Strongly agree	1=Strongly disagree; 5=Strongly agree	1=Strongly disagree; 5=Strongly agree	1=Strongly disagree; 5=Strongly agree	1=Strongly disagree; 5=Strongly agree	1=Strongly disagree; 5=Strongly agree	1=Strongly disagree; 5=Strongly agree			0=No; 1=Yes	0=No; 1=Yes	1=No offer or non-disruptive offer via ReACH researcher; 2=Positive reinforcement (a treat later); 3= bribe AND distraction (contains negative AND positive); 4=Negative reinforcement (distraction away from ReACH researcher, e.g. phone video)	0=No; 1=Yes	0=No; 1=Yes; 2=Child/parent refused well before clinic & clinic set up accordingly	1=Strongly disagree; 5=Strongly agree	1=Strongly disagree; 5=Strongly agree	1=Strongly disagree; 5=Strongly agree	1=Strongly disagree; 5=Strongly agree	1=Strongly disagree; 5=Strongly agree	1=Strongly disagree; 5=Strongly agree	1=Strongly disagree; 5=Strongly agree	1=Strongly disagree; 5=Strongly agree			0=No; 1=Yes	0=No; 1=Yes	1=Strongly disagree; 5=Strongly agree	1=Strongly disagree; 5=Strongly agree	1=Strongly disagree; 5=Strongly agree	1=Strongly disagree; 5=Strongly agree			0=No; 1=Yes	0=No; 1=Yes	1=primary ReACH researcher; 2= backup ReACH researcher	1=No offer or non-disruptive offer via ReACH researcher; 2=Positive reinforcement (a treat later); 3= bribe AND distraction (contains negative AND positive); 4=Negative reinforcement (distraction away from ReACH researcher, e.g. phone video)	0=No; 1=Yes	0=No; 1=Yes	0=No; 1=Yes		1=Strongly disagree; 5=Strongly agree	1=Strongly disagree; 5=Strongly agree	1=Strongly disagree; 5=Strongly agree
MWS ID number assigned to each child at recruitment	ReACH researcher was responsible for all aspects of child interaction and assessment at each clinic (study aim was to have same pairing of research coordinator and ReACH researcher at all clinics for each child)	Score for postive and/or negative reinforcement offered by parent for the assessment	Child performed assessment (Ax)	Child prepared to go ahead but something outside child’s control may have prevented Ax: e.g. BodPod malfunction at study mid-point (4 weeks awaiting repairs) affected 2 boys at baseline and 5 children (3 girls) at their final clinics	At least 1 Blood Pressure reading achieved = 1: use no. of readings achieved as the filter → 1 reading = compliance, 2+ readings = success	Number of BP readings achieved out of 3 (outright goal): use no. of readings achieved as the filter → 1 reading = compliance, 2+ readings = success	Q1: I felt comfortable with the BodPod assessment of my child	Q2: My child felt comfortable with the Bod Pod assessment	Q3: Communication was honest and child-friendly	Q4: I knew what was expected of me and my child	Q5: My child was given sufficient opportunity to participate in the Bod Pod experience	Q6: My child’s feelings were taken into consideration during testing	Q7 (BL only): We will be willing to consider another Bod Pod assessment in 3 months’ time, at study end	Total score adjusted to account for areas not filled in (9999) and/or particular aspect/item not applicable (e.g. refusal of part of assessment)	Average score /5	Evaluated as ≥ 80% of adj score, or 4/5; Likert scale used has 2 values for ‘agree’ (4 and 5); the rest are undecided or ‘disagree’. 4/5 covers both levels of agree = satisfied; rest are 'not satisfied'	Evaluated as ≥ 90% of adj score, or 4.5/5; Likert scale used has 2 values for ‘agree’ (4 and 5); the rest are undecided or ‘disagree’. 4.5/5 = highly satisfied; rest are classified as 'less satisfied'	Score for postive and/or negative reinforcement offered by parent for the assessment	Assessment success: blood draw achieved or not (this may have been at a subsequent clinic visit, if parent requested)	0 Child refused before entered Phlebotomy room (non-compliant); 1 Child assented AND entered Phlebotomy Room prepared to try (compliant): for actual success, see previous column; 2 Parent/child refusal well before clinic (dissent respected; clinic procedures changed)	Q1: The Research Team and pre-preparation helped me feel reasonably comfortable with my child’s blood test experience	Q2: My child was willing to consider participation in the blood test [even if they didn’t go ahead]	Q3: Communication was honest and child-friendly	Q4: I knew what was expected of me and my child	Q5: My child was adequately prepared for the blood sample	Q6: My child was given sufficient opportunity to help in the set-up for the test	Q7: My child’s feelings were taken into consideration during the testing	Q8: We will be willing to consider another blood test in 3 months’ time, at study end	Total score adjusted to account for areas not filled in (9999) and/or particular aspect/item not applicable (e.g. refusal of part of assessment)	Average score /5	Evaluated as ≥ 80% of adj score, or 4/5; Likert scale used has 2 values for ‘agree’ (4 and 5); the rest are undecided or ‘disagree’. 4/5 covers both levels of agree = satisfied; rest are 'not satisfied'	Evaluated as ≥ 90% of adj score, or 4.5/5; Likert scale used has 2 values for ‘agree’ (4 and 5); the rest are undecided or ‘disagree’. 4.5/5 = highly satisfied; rest are classified as 'less satisfied'	Q1: The study process overall so far has been acceptable to me	Q2: The study process overall so far has been acceptable to my child	Q3: I am willing to consider participating in these Clinics again with my child, at study end	Q4: I am willing to recommend the Milky Way Study to other parents	Score adjusted to account for areas not filled in (9999) and/or particular aspects N/A; else gave a low score		Evaluated as ≥ 80% of adj score, or 4/5; Likert scale used has 2 values for ‘agree’ (4 and 5); the rest are undecided or ‘disagree’. 4/5 covers both levels of agree = satisfied; rest are 'not satisfied'	Evaluated as ≥ 90% of adj score, or 4.5/5; Likert scale used has 2 values for ‘agree’ (4 and 5); the rest are undecided or ‘disagree’. 4.5/5 = highly satisfied; rest are classified as 'less satisfied'	ReACH researcher was responsible for all aspects of child interaction and assessment at each clinic (study aim was to have same pairing of research coordinator and ReACH researcher at all clinics for each child)	Score for postive and/or negative reinforcement offered by parent for the assessment	Child performed assessment	Child prepared to go ahead but something outside child’s control may have prevented Ax: BodPod malfunction at study mid-point (4 weeks awaiting repairs) - we were unable to measure 2 boys at baseline and 5 children (3 girls) at their end of intervention clinics	At least 1 reading achieved = 1: use no. of readings achieved as the filter → 1 reading = compliance, 2+ readings = success	Number of BP readings achieved out of 3 (outright goal)	Q1: I felt comfortable with the BodPod assessment of my child	Q2: My child felt comfortable with the Bod Pod assessment	Q3: Communication was honest and child-friendly
1	1	1	1	1	1	3	5	4	5	4	5	5	5	33	4.71429	1	1	3	1	1	5	5	5	5	5	5	5	5	40	5	1	1	9999	9999	9999	9999	9999	9999	9999	9999	1	1	1	1	1	3	5	5	5
2	1	1	1	1	1	3	5	4	5	5	5	5	5	34	4.85714	1	1	1	1	1	5	5	5	4	4	4	4	5	36	4.5	1	1	5	5	4	4	18	4.5	1	1	1	2	1	1	1	3	5	5	5
3	1	1	1	1	1	3	5	5	5	5	5	5	5	35	5	1	1	4	0	1	5	5	5	5	5	5	5	5	40	5	1	1	5	4	5	5	19	4.75	1	1	1	1	1	1	1	3	5	5	5
4	1	3	1	1	1	3	5	5	5	5	5	5	5	35	5	1	1	3	1	1	5	5	5	5	5	5	5	5	40	5	1	1	5	5	5	5	20	5	1	1	1	1	1	1	1	3	5	5	5
5	1	3	1	1	1	3	5	5	5	5	5	5	5	35	5	1	1	3	1	1	5	5	5	5	5	5	5	5	40	5	1	1	5	5	5	5	20	5	1	1	1	4	1	1	1	3	5	5	5
6	1	1	1	1	1	3	5	5	5	5	5	5	5	35	5	1	1	1	1	1	5	5	5	5	5	5	5	5	40	5	1	1	5	5	5	5	20	5	1	1	1	1	1	1	1	3	5	5	5
7	1	1	1	1	1	3	4	5	5	5	5	5	5	34	4.85714	1	1	1	1	1	5	5	5	5	5	5	5	5	40	5	1	1	5	5	5	5	20	5	1	1	1	1	1	1	1	3	5	5	5
8	1	4	0	0	0	0	9999	2	5	5	5	5	5	31.5	4.5	1	1	4	0	0	9999	9999	9999	9999	9999	9999	9999	9999	9999	9999	9999	9999	9999	9999	9999	9999	9999	9999	9999	9999	9999	9999	9999	9999	9999	9999	9999	9999	9999
9	1	1	1	1	1	3	5	5	5	5	5	5	5	35	5	1	1	1	1	1	5	5	5	5	5	5	5	5	40	5	1	1	5	5	5	5	20	5	1	1	1	1	1	1	1	1	5	5	5
10	1	1	1	1	1	3	5	5	5	5	5	5	5	35	5	1	1	1	1	1	5	5	5	5	5	5	5	5	40	5	1	1	4	4	4	4	16	4	1	0	1	1	1	1	1	3	5	5	5
11	1	1	1	1	1	3	5	1	5	5	5	5	5	31	4.42857	1	0	1	1	1	5	3	5	5	5	4	5	5	37	4.625	1	1	5	4	5	5	19	4.75	1	1	1	1	1	1	1	3	5	5	5
12	1	1	1	1	1	2	5	4	5	5	5	5	5	34	4.85714	1	1	1	1	1	5	5	5	5	4	4	5	5	38	4.75	1	1	4	4	4	4	16	4	1	0	1	4	0	0	0	0	4	2	5
13	1	1	1	1	1	2	5	5	5	5	5	5	5	35	5	1	1	1	0	1	5	5	5	5	5	5	5	5	40	5	1	1	4	4	4	4	16	4	1	0	1	1	1	1	1	3	5	5	5
14	1	2	1	1	1	1	5	4	5	5	5	5	5	34	4.85714	1	1	3	0	1	5	4	5	5	4	4	5	4	36	4.5	1	1	5	4	5	4	18	4.5	1	1	1	1	1	1	1	3	5	5	5
15	1	1	1	1	1	3	5	5	5	5	5	5	5	35	5	1	1	1	1	1	5	5	5	5	5	4	5	5	39	4.875	1	1	5	5	5	5	20	5	1	1	1	1	1	1	1	2	5	5	5
16	1	1	1	1	1	3	5	5	5	5	5	5	5	35	5	1	1	1	1	1	5	5	5	5	5	5	5	5	40	5	1	1	5	5	5	5	20	5	1	1	1	2	1	1	1	3	5	5	5
17	1	1	1	1	1	3	5	4	5	5	5	5	5	34	4.85714	1	1	1	1	1	5	5	5	5	5	5	5	5	40	5	1	1	5	5	5	5	20	5	1	1	1	1	1	1	1	3	5	5	5
18	1	1	1	1	1	3	5	4	5	5	5	5	5	34	4.85714	1	1	4	1	1	5	5	5	5	5	5	5	5	40	5	1	1	5	5	5	5	20	5	1	1	1	1	1	1	1	3	5	5	5
19	1	4	1	1	1	1	5	5	5	5	5	5	5	35	5	1	1	4	0	1	5	5	5	5	5	5	5	5	40	5	1	1	5	5	5	5	20	5	1	1	1	2	0	1	0	0	9999	9999	9999
20	1	1	1	1	1	3	9999	9999	9999	9999	9999	9999	9999	9999	9999	9999	9999	9999	9999	9999	9999	9999	9999	9999	9999	9999	9999	9999	9999	9999	9999	9999	9999	9999	9999	9999	9999	9999	9999	9999	9999	9999	9999	9999	9999	9999	9999	9999	9999
21	1	1	1	1	0	0	5	4	5	5	5	5	5	34	4.85714	1	1	1	0	1	5	4	5	5	5	5	5	5	39	4.875	1	1	5	4	5	5	19	4.75	1	1	1	1	0	0	0	0	4	2	5
22	1	1	1	1	0	0	5	4	5	5	5	5	5	34	4.85714	1	1	1	0	1	5	5	5	5	5	5	5	5	40	5	1	1	5	5	5	5	20	5	1	1	1	1	1	1	1	3	5	5	5
23	1	1	1	1	0	0	5	5	5	5	5	5	5	35	5	1	1	4	1	1	5	5	5	5	5	5	5	4	39	4.875	1	1	5	5	5	5	20	5	1	1	1	1	0	1	1	1	5	5	5
24	1	1	1	1	1	3	5	5	5	5	5	5	5	35	5	1	1	1	1	1	5	5	5	5	5	5	5	5	40	5	1	1	5	5	5	5	20	5	1	1	1	1	0	1	0	0	9999	9999	9999
25	1	1	1	1	1	3	5	5	5	5	5	5	5	35	5	1	1	1	1	1	5	5	5	5	5	5	5	5	40	5	1	1	5	5	5	5	20	5	1	1	1	1	1	1	1	2	5	5	5
26	1	1	1	1	1	1	5	5	5	5	5	5	5	35	5	1	1	3	1	1	9999	9999	9999	9999	9999	9999	9999	9999	9999	9999	9999	9999	9999	9999	9999	9999	9999	9999	9999	9999	1	1	0	1	0	0	9999	9999	9999
27	1	1	1	1	1	2	4	2	5	5	4	5	5	30	4.28571	1	0	1	1	1	5	4	5	5	5	5	5	5	39	4.875	1	1	5	5	5	5	20	5	1	1	1	1	1	1	1	1	5	4	5
28	2	1	1	1	1	3	5	5	5	5	5	5	5	35	5	1	1	1	1	1	5	5	5	5	5	5	5	5	40	5	1	1	5	5	5	5	20	5	1	1	2	1	1	1	1	3	5	5	5
29	2	1	1	1	1	3	5	5	5	5	5	5	5	35	5	1	1	1	0	1	5	5	5	5	5	5	5	5	40	5	1	1	5	5	5	5	20	5	1	1	2	1	1	1	1	3	5	5	5
30	1	1	0	1	1	3	9999	9999	5	5	5	5	5	35	5	1	1	4	0	0	5	5	5	5	5	5	5	4	39	4.875	1	1	5	5	5	5	20	5	1	1	1	1	1	1	1	3	5	5	5
31	1	3	0	0	0	0	2	3	5	5	5	5	3	28	4	1	0	3	1	1	5	4	5	5	5	4	5	4	37	4.625	1	1	5	5	5	5	20	5	1	1	9999	9999	9999	9999	9999	9999	9999	9999	9999
32	1	4	1	1	1	1	5	5	5	5	5	5	5	35	4.28571	1	0	1	1	1	5	5	5	5	5	5	5	5	40	5	1	1	5	5	5	5	20	5	1	1	2	9999	1	1	1	3	5	5	5
33	1	1	1	1	1	3	5	5	5	5	5	5	5	35	5	1	1	1	1	1	5	5	5	5	5	5	5	5	40	5	1	1	5	5	5	5	20	5	1	1	1	1	1	1	1	3	5	5	5
34	1	2	1	1	1	3	5	5	5	5	5	5	4	34	4.85714	1	1	3	1	1	5	5	5	5	5	5	5	5	40	5	1	1	5	5	3	5	18	4.5	1	1	1	1	1	1	1	3	5	5	5
35	1	2	1	1	1	2	5	5	5	5	5	5	4	34	4.85714	1	1	3	1	1	5	5	5	5	5	5	5	5	40	5	1	1	5	5	3	5	18	4.5	1	1	1	1	1	1	1	3	5	5	5
36	1	1	1	1	1	2	5	5	5	5	5	5	5	35	4.28571	1	0	4	1	1	5	4	5	5	5	5	5	5	39	4.875	1	1	5	5	5	5	20	5	1	1	1	1	1	1	1	2	5	5	5
37	1	1	1	1	1	3	5	5	5	5	5	5	5	35	5	1	1	4	1	1	5	4	5	5	5	5	5	5	39	4.875	1	1	5	5	4	4	18	4.5	1	1	1	1	1	1	1	3	5	5	5
38	1	2	1	1	1	3	5	5	5	5	5	5	5	35	5	1	1	1	1	1	5	5	5	5	5	5	5	5	40	5	1	1	5	5	5	5	20	5	1	1	1	1	1	1	1	3	5	5	5
39	1	1	1	1	1	2	5	4	5	5	5	5	5	34	4.85714	1	1	1	1	1	5	5	5	5	5	5	5	5	40	5	1	1	9999	9999	9999	9999	9999	9999	9999	9999	1	1	1	1	1	2	5	5	5
40	1	3	1	1	1	3	5	4	5	5	5	5	5	34	4.85714	1	1	2	1	1	5	5	5	5	5	5	5	5	40	5	1	1	5	5	5	5	20	5	1	1	1	4	1	1	1	3	5	5	5
41	3	1	1	1	1	3	5	5	5	5	5	5	5	35	5	1	1	2	1	1	5	5	5	5	5	5	5	5	35	5	1	1	5	5	5	5	20	5	1	1	1	1	1	1	1	3	5	5	5
42	1	1	1	1	1	3	4	4	5	4	4	5	4	30	4.28571	1	0	1	1	1	4	4	5	4	5	4	4	4	34	4.25	1	0	4	4	4	4	16	4	1	0	1	1	1	1	1	3	5	5	5
43	1	2	1	1	1	3	5	5	5	5	5	5	5	35	5	1	1	2	1	1	5	5	5	5	5	5	5	5	40	5	1	1	5	4	4	4	17	4.25	1	0	1	1	1	1	1	3	5	5	5
44	1	1	1	1	1	2	5	5	5	5	5	5	5	35	5	1	1	3	1	1	5	5	5	5	5	5	5	5	40	5	1	1	5	4	5	5	19	4.75	1	1	1	1	1	1	1	3	5	5	5
45	2	4	1	1	1	3	5	5	5	5	5	5	5	35	5	1	1	4	1	1	4	4	4	4	4	4	5	5	34	4.25	1	0	5	5	4	4	18	4.5	1	1	2	1	1	1	1	3	5	5	5
46	2	1	1	1	1	2	5	5	5	5	5	5	5	35	5	1	1	1	1	1	5	5	5	5	5	5	5	5	40	5	1	1	5	5	3	5	18	4.5	1	1	1	1	1	1	1	3	5	5	5
47	1	1	1	1	1	3	5	5	5	5	5	5	5	35	5	1	1	1	1	1	5	5	5	5	5	3	5	5	38	4.75	1	1	5	5	3	4	17	4.25	1	0	1	1	1	1	1	3	5	5	5
48	2	4	1	1	1	1	5	5	5	5	5	5	5	35	5	1	1	4	0	0	5	4	5	5	4	4	5	3	35	4.375	1	0	5	5	5	5	20	5	1	1	2	1	1	1	1	3	5	5	5
49	1	1	1	1	1	3	5	5	5	5	5	5	5	35	5	1	1	1	0	2	9999	9999	9999	9999	9999	9999	9999	9999	9999	9999	9999	9999	5	5	5	5	20	5	1	1	2	1	1	1	1	3	5	5	5
CV = clinic visit
BL = baseline
EOI = end of intervention
BPod = BodPod (used to assess body fat and lean mass)
Bpress - blood pressure
[truncated: 72 more columns]

## Sheet: ReACH Adherence Scores
ReACH Adherence (RA) Scores for each Clinic Visit (CV): as assessed by dedicated ReACH Researcher																													End of Intervention (EOI)
	CV1 BL BodPod & BP Clinic														CV2 BL Blood Test Clinic														CV3 EOI Combined BodPod & Blood Test
MWSID	CV1RA1_TRtrustcomplete	CV1RA2_TParentDistraction	CV1RA3_TParentBribe	CV1RA4_TRdistraction	CV1RA5_AShowHowto	CV1RA6_AQuestions	CV1RA7_ARTone	CV1RA8A_ProtocolToPlan	CV1RA9ORFocus	CV1RA10_ORConnection	CV1RA11_ECFeelings	CV1RA12_Eplaytime	CV1RA13_ECControlofPlay	ReACH Score CV1	CV2RA1_TRtrustcomplete	CV2RA2_TParentDistraction	CV2RA3_TParentBribe	CV2RA4_TRdistraction	CV1RA5_AShowHowto	CV1RA6_AQuestions	CV1RA7_ARTone	CV1RA8A_ProtocolToPlan	CV2RA9ORFocus	CV2RA10_ORConnection	CV2RA11_ECFeelings	CV2RA12_Eplaytime	CV2RA13_ECControlofPlay	ReACH Score CV2	CV3RA1_TRtrustcomplete	CV3RA2_TParentDistraction	CV1RA3_TParentBribe	CV1RA4_TRdistraction	CV1RA5_AShowHowto	CV1RA6_AQuestions	CV3RA7_ARTone	CV3RA8A_ProtocolToPlan	CV3RA9ORFocus	CV3RA10_ORConnection	CV3RA11_ECFeelings	CV3RA12_Eplaytime	CV3RA13_ECControlofPlay	ReACH Score CV3	ReACHScoreCV1	ReACH Score CV2	ReACH Score CV3
	Scoring: 0=Incomplete Trust in Compentence; 1=Researcher's Trust in Compentence	Scoring: 0=Some to many distractions from parent; 1=No Parent Distraction	Scoring: 0=Some to many bribes from Parent; 1=No Bribe from Parent	Scoring: 0=Some to many distractions from Researcher; 1=No Distraction from Researcher	Scoring: 0=Information sheets not shown; 1=Information sheets shown	Scoring: 0=Child not asked if they have questions; 1=Child asked if have questions	Scoring: 0=Some to many placating examples inauthentic tone; 1=Authentic Tone used	Scoring: 0=Some to major deviation to protocol; 1=Session ran as was described to child	Scoring: 0=Some to full focus elswhere; 1=Researcher's Full Focus	Scoring: 0=No connection found; 1=Connection found with Child	Scoring: 0=No feelings investigated; 1=Feelings validated	Scoring: 0=< 15 mins playtime; 1=Playtime allowed >15 mins	Scoring: 0=Researcher mostly led playtime; 1=Child led playtime	ReACH Adherence Score /13	Scoring: 0=Incomplete Trust in Compentence; 1=Researcher's Trust in Compentence	Scoring: 0=Some to many distractions from parent; 1=No Parent Distraction	Scoring: 0=Some to many bribes from Parent; 1=No Bribe from Parent	Scoring: 0=Some to many distractions from Researcher; 1=No Distraction from Researcher	Scoring: 0=Information sheets not shown; 1=Information sheets shown	Scoring: 0=Child not asked if they have questions; 1=Child asked if have questions	Scoring: 0=Some to many placating examples inauthentic tone; 1=Authentic Tone used	Scoring: 0=Some to major deviation to protocol; 1=Session ran as was described to child	Scoring: 0=Some to full focus elswhere; 1=Researcher's Full Focus	Scoring: 0=No connection found; 1=Connection found with Child	Scoring: 0=No feelings investigated; 1=Feelings validated	Scoring: 0=< 15 mins playtime; 1=Playtime allowed >15 mins	Scoring: 0=Researcher mostly led playtime; 1=Child led playtime	ReACH Adherence Score /13	Scoring: 0=Incomplete Trust in Compentence; 1=Researcher's Trust in Compentence	Scoring: 0=Some to many distractions from parent; 1=No Parent Distraction	Scoring: 0=Some to many bribes from Parent; 1=No Bribe from Parent	Scoring: 0=Some to many distractions from Researcher; 1=No Distraction from Researcher	Scoring: 0=Information sheets not shown; 1=Information sheets shown	Scoring: 0=Child not asked if they have questions; 1=Child asked if have questions	Scoring: 0=Some to many placating examples inauthentic tone; 1=Authentic Tone used	Scoring: 0=Some to major deviation to protocol; 1=Session ran as was described to child	Scoring: 0=Some to full focus elswhere; 1=Researcher's Full Focus	Scoring: 0=No connection found; 1=Connection found with Child	Scoring: 0=No feelings investigated; 1=Feelings validated	Scoring: 0=< 15 mins playtime; 1=Playtime allowed >15 mins	Scoring: 0=Researcher mostly led playtime; 1=Child led playtime	ReACH Adherence Score /13	Total CV1 ReACH Score /13	Total CV2 ReACH Score /13	Total CV3 ReACH Score /13
MWS ID number assigned to each child at recruitment	TRUST 1. Researcher’s trust in child’s competence to complete session using ReACH approach only	TRUST 2. Distraction from parent	TRUST 3. Bribe from parent	TRUST 4. Distraction from researcher	AUTHENTICITY 5. Study information/ video shown to child before assessments	AUTHENTICITY 6. Researcher honest about potential discomfort	AUTHENTICITY 7. Researcher uses authentic language and tone	AUTHENTICITY 8. Protocol went according to plan, as initially described to child	OBSERVATION 9. Researcher focus	OBSERVATION 10. Researcher finds insights into child’s personality, to reach them on their level and make connection(s)	ENVIRONMENT 11. Safe to express feelings	ENVIRONMENT 12. Playtime allowed	ENVIRONMENT 13. Control of play (child instigates)	ReACH researcher net assessment of child Clinic Visit 1 (baseline body composition) ReACH Adherence score (via ReACH Adherence Tool: see Nicholl & Evelegh, 2020)	TRUST 1. Researcher’s trust in child’s competence to complete session using ReACH approach only	TRUST 2. Distraction from parent	TRUST 3. Bribe from parent	TRUST 4. Distraction from researcher	AUTHENTICITY 5. Study information/ video shown to child before assessments	AUTHENTICITY 6. Researcher honest about potential discomfort	AUTHENTICITY 7. Researcher uses authentic language and tone	AUTHENTICITY 8. Protocol went according to plan, as initially described to child	OBSERVATION 9. Researcher focus	OBSERVATION 10. Researcher finds insights into child’s personality, to reach them on their level and make connection(s)	ENVIRONMENT 11. Safe to express feelings	ENVIRONMENT 12. Playtime allowed	ENVIRONMENT 13. Control of play (child instigates)	ReACH researcher net assessment of child Clinic Visit 2 (baseline blood test) ReACH Adherence score (via ReACH Adherence Tool)	TRUST 1. Researcher’s trust in child’s competence to complete session using ReACH approach only	TRUST 2. Distraction from parent	TRUST 3. Bribe from parent	TRUST 4. Distraction from researcher	AUTHENTICITY 5. Study information/ video shown to child before assessments	AUTHENTICITY 6. Researcher honest about potential discomfort	AUTHENTICITY 7. Researcher uses authentic language and tone	AUTHENTICITY 8. Protocol went according to plan, as initially described to child	OBSERVATION 9. Researcher focus	OBSERVATION 10. Researcher finds insights into child’s personality, to reach them on their level and make connection(s)	ENVIRONMENT 11. Safe to express feelings	ENVIRONMENT 12. Playtime allowed	ENVIRONMENT 13. Control of play (child instigates)	ReACH researcher net assessment of child Clinic Visit 3 (end of intervention: all assessments) ReACH Adherence score (via ReACH Adherence Tool)	ReACH researcher net assessment of child Clinic Visit 1 (baseline body composition) ReACH Adherence score (via ReACH Adherence Tool: see Nicholl & Evelegh, 2020)	ReACH researcher net assessment of child Clinic Visit 2 (baseline blood test) ReACH Adherence score (via ReACH Adherence Tool)	ReACH researcher net assessment of child Clinic Visit 3 (end of intervention: all assessments) ReACH Adherence score (via ReACH Adherence Tool)
1	1	1	1	1	1	1	1	0	1	1	1	1	1	12	1	0	0	1	0	0	0	0	1	1	1	1	1	7	0	0	1	0	1	1	1	0	1	1	1	1	1	9	12	7	9
2	1	1	1	1	1	1	1	1	1	1	1	1	1	13	1	1	1	1	1	1	1	0	1	1	1	1	1	12	1	1	0	1	1	1	1	0	1	1	1	1	1	11	13	12	11
3	1	1	1	1	1	0	1	0	1	1	1	1	1	11	1	0	1	1	1	0	1	1	0	1	1	1	1	10	1	1	1	1	1	0	1	1	0	1	1	1	1	11	11	10	11
4	0	0	0	1	1	0	1	1	0	1	1	1	1	8	1	0	0	0	1	0	1	0	0	0	1	1	1	6	1	1	1	1	1	0	1	1	0	1	1	1	1	11	8	6	11
5	0	0	0	1	1	0	1	0	1	0	0	1	1	6	0	0	0	0	1	0	1	0	0	0	1	1	0	4	0	1	1	1	1	0	1	1	1	1	1	1	0	10	6	4	10
6	1	1	1	1	1	1	1	1	1	1	1	1	1	13	1	1	1	1	1	1	1	1	1	1	1	1	1	13	1	1	1	1	1	0	1	1	1	1	1	1	1	12	13	13	12
7	1	1	1	1	1	1	1	0	1	1	1	1	0	11	1	1	1	0	1	0	1	1	1	1	1	1	1	11	1	1	1	1	1	0	1	1	1	1	1	1	1	12	11	11	12
8	0	0	0	0	0	0	1	0	1	0	0	1	1	4	0	0	0	0	0	0	1	0	1	0	0	1	1	4	9	9	9	9	9	9	9	9	9	9	9	9	9	9999	4	4	9999
9	1	1	1	1	1	1	1	0	1	1	1	1	1	12	1	1	1	0	1	0	1	1	1	1	1	1	1	11	1	1	1	1	1	0	1	0	1	1	1	1	1	11	12	11	11
10	0	1	1	0	1	0	1	1	1	1	0	1	1	9	0	1	1	1	1	0	1	1	1	1	1	1	1	11	0	1	1	1	1	0	1	0	1	1	1	1	1	10	9	11	10
11	0	1	1	1	1	1	1	0	1	0	1	1	1	10	1	1	1	1	1	0	1	0	1	1	1	1	1	11	1	0	1	1	1	0	1	1	1	1	1	1	1	11	10	11	11
12	0	1	1	0	1	0	1	0	1	1	1	1	1	9	0	0	1	1	1	1	1	0	1	1	1	1	1	10	0	0	1	1	1	1	1	0	1	1	1	1	1	10	9	10	10
13	1	1	1	0	1	0	1	1	1	1	0	1	1	10	1	1	1	0	1	0	1	1	1	1	1	1	1	11	1	1	1	0	1	0	1	1	1	1	1	1	1	11	10	11	11
14	1	0	1	1	1	1	1	1	1	1	1	1	1	12	1	0	0	1	1	1	1	0	1	1	1	1	1	10	1	0	0	1	1	0	1	0	1	1	1	1	1	9	12	10	9
15	0	1	1	0	1	0	1	1	1	1	1	1	1	10	1	1	1	0	1	0	1	1	0	1	1	1	1	10	1	1	1	1	1	0	1	1	1	1	1	1	1	12	10	10	12
16	0	1	1	1	1	0	1	1	1	1	1	1	0	10	0	1	1	0	1	0	1	1	1	1	1	1	1	10	0	0	0	0	1	1	1	1	1	1	1	1	0	8	10	10	8
17	1	1	1	0	1	0	1	0	1	1	1	1	0	9	1	1	1	1	1	0	1	1	1	1	1	1	1	12	0	0	0	1	1	1	1	1	1	1	1	1	0	9	9	12	9
18	1	1	1	0	1	1	1	1	1	1	1	1	1	12	0	0	1	1	1	0	1	0	1	1	1	1	1	9	0	0	0	0	1	1	1	1	1	1	1	1	1	9	12	9	9
19	0	0	1	1	1	0	1	1	1	1	1	1	1	10	0	0	0	1	1	0	1	0	1	1	1	1	1	8	0	0	0	1	1	0	1	0	1	1	1	1	1	8	10	8	8
20	1	1	1	0	1	0	1	1	1	1	1	1	1	11	9	9	9	9	9	9	9	9	9	9	9	9	9	9999	9	9	9	9	9	9	9	9	9	9	9	9	9	9999	11	9999	9999
21	0	1	1	0	1	1	1	1	1	1	1	1	1	11	0	1	1	0	1	1	1	1	1	1	1	1	1	11	0	1	0	0	1	1	1	1	1	1	1	1	0	9	11	11	9
22	0	1	1	0	1	1	1	1	1	0	1	1	1	10	1	1	1	1	1	0	1	0	1	0	1	1	1	10	0	1	1	1	1	0	1	1	1	1	1	1	1	11	10	10	11
23	0	1	1	1	1	0	1	1	1	1	1	1	1	11	1	0	1	1	1	1	1	1	1	1	1	1	1	12	0	0	0	1	1	1	1	1	0	1	1	1	1	9	11	12	9
24	0	1	1	1	1	1	1	1	1	1	1	1	1	12	1	1	1	1	1	0	1	1	1	1	1	1	1	12	1	1	1	1	1	1	1	0	1	1	1	1	0	11	12	12	11
25	0	1	1	1	1	0	1	1	1	1	1	1	1	11	1	1	1	1	1	0	1	1	1	1	1	1	1	12	1	1	1	1	1	0	1	1	1	1	1	1	1	12	11	12	12
26	0	1	1	0	1	0	1	0	1	1	1	1	0	8	0	0	0	1	1	0	1	0	1	1	1	1	1	8	0	0	0	1	1	1	1	0	1	1	1	1	1	9	8	8	9
27	0	1	1	1	1	0	1	1	1	1	1	1	1	11	0	1	1	1	1	0	1	1	1	1	1	1	1	11	0	1	1	1	0	0	1	0	1	1	1	1	1	9	11	11	9
28	0	1	1	1	0	1	1	0	1	1	1	1	1	10	1	1	1	1	1	1	1	0	0	0	0	1	1	9	0	1	1	1	1	1	1	0	0	1	1	1	1	10	10	9	10
29	0	1	1	1	0	1	1	0	0	0	1	1	1	8	0	1	1	1	1	1	1	0	0	1	1	1	1	10	1	1	0	1	1	1	1	0	0	1	1	1	1	10	8	10	10
30	0	1	1	1	1	0	1	0	1	0	0	1	1	8	0	0	0	1	0	1	1	0	1	0	1	1	1	7	0	1	1	1	0	0	1	1	0	1	1	1	1	9	8	7	9
31	0	1	0	0	1	1	1	0	1	0	1	1	1	8	0	0	0	0	0	1	1	1	1	1	1	1	1	8	9	9	9	9	9	9	9	9	9	9	9	9	9	9999	8	8	9999
32	1	0	1	1	1	0	1	0	0	0	1	1	0	7	0	1	1	0	1	1	1	1	1	1	1	1	1	11	9	9	9	9	9	9	9	9	9	9	9	9	9	7	7	11	7
33	1	1	1	1	1	1	1	0	0	1	1	1	1	11	1	1	1	1	1	0	1	0	1	1	1	1	1	11	1	1	1	1	1	1	1	1	1	1	1	1	1	13	11	11	13
34	1	1	0	1	1	1	1	1	0	1	1	1	1	11	1	0	0	1	0	0	1	1	0	1	0	1	1	7	1	1	0	1	0	0	1	1	0	1	1	1	1	9	11	7	9
35	1	1	0	1	1	1	1	1	0	1	1	1	0	10	0	0	0	1	0	0	1	1	0	1	1	1	1	7	1	1	0	1	0	0	1	1	0	1	1	1	1	9	10	7	9
36	1	1	1	1	1	1	1	0	0	1	1	1	1	11	1	0	1	1	1	1	1	1	0	1	1	1	1	11	1	1	1	1	1	1	1	1	0	1	1	1	0	11	11	11	11
37	1	1	1	1	1	1	1	0	0	1	1	1	1	11	1	0	0	1	1	1	1	0	0	1	1	1	1	9	0	1	1	1	1	1	1	1	0	1	1	1	1	11	11	9	11
38	1	1	0	1	1	1	1	0	1	1	1	1	1	11	1	1	1	1	1	1	1	1	1	1	1	1	1	13	1	1	1	1	1	0	1	1	1	1	1	1	1	12	11	13	12
39	1	1	1	0	1	0	1	1	1	1	1	1	1	11	1	1	1	0	1	0	1	1	1	1	1	1	1	11	1	1	1	1	1	1	1	1	1	1	1	1	1	13	11	11	13
40	0	0	0	0	1	1	1	1	1	0	1	1	0	7	0	1	0	1	0	1	1	1	1	0	1	0	1	8	0	0	0	1	1	1	1	0	1	1	1	0	0	7	7	8	7
41	1	1	1	1	1	0	1	1	0	1	1	1	1	11	0	0	0	0	1	1	1	1	1	1	0	0	0	6	0	1	0	1	1	1	1	1	1	0	1	1	1	10	11	6	10
42	1	1	1	1	1	1	1	1	1	1	1	1	1	13	1	1	1	1	1	1	1	1	1	1	1	1	1	13	1	1	1	1	1	0	1	0	1	1	1	1	1	11	13	13	11
43	0	1	0	1	1	1	1	1	1	1	1	1	1	11	0	1	0	1	1	1	1	1	1	1	1	1	1	11	9	9	9	9	9	9	9	9	9	9	9	9	9	12	11	11	12
44	0	0	0	1	1	1	1	1	0	1	1	1	1	9	0	0	0	1	1	1	1	1	0	1	1	1	1	9	1	1	1	1	1	0	1	1	0	1	1	1	1	11	9	9	11
45	0	0	1	0	1	1	1	0	0	1	1	0	1	7	0	0	1	0	1	1	1	0	0	1	1	0	1	7	1	1	1	0	1	1	1	1	1	1	1	1	1	12	7	7	12
46	1	1	1	1	1	1	1	1	1	1	1	1	1	13	1	1	1	1	0	1	1	1	1	1	1	0	1	11	1	1	1	1	1	0	1	1	1	1	1	1	1	12	13	11	12
47	1	1	1	1	1	1	1	1	1	1	1	1	1	13	1	1	1	1	1	1	1	1	1	1	1	1	1	13	1	1	1	1	1	1	1	0	1	1	1	1	1	12	13	13	12
48	0	0	1	0	0	0	1	1	1	1	1	1	1	8	0	0	1	0	0	0	1	1	1	1	1	1	1	8	1	1	1	1	1	0	1	1	1	1	1	0	0	10	8	8	10
49	1	1	1	1	1	1	1	1	1	1	1	1	1	13	1	1	1	1	1	1	1	1	1	1	1	1	1	13	1	1	1	1	0	1	1	1	1	1	1	0	1	11	13	13	11
